# Supplementary material for: Combined lineage tracing and scRNA-seq reveals unexpected first heart field predominance of human iPSC differentiation
Source: eLife. 2023 Jun 7;12:e80075. doi: 10.7554/eLife.80075 (PMC10348749; doi:10.7554/eLife.80075)
Supplement: Figure 1—source data 1. [file elife-80075-fig1-data1.zip]

Archive with 6 entries (5 files):
- Figure-1-Source data/
- __MACOSX/._Figure-1-Source data
- Figure-1-Source data/Figure-1-Source_data-2.png
- __MACOSX/Figure-1-Source data/._Figure-1-Source_data-2.png
- Figure-1-Source data/Figure-1-Source_data-1.tif
- __MACOSX/Figure-1-Source data/._Figure-1-Source_data-1.tif
